# Supplementary material for: Effects of Host Plants on Bacterial Community Structure in Larvae Midgut of Spodoptera frugiperda
Source: Insects. 2022 Apr 11;13(4):373. doi: 10.3390/insects13040373 (PMC9031720; doi:10.3390/insects13040373)
Supplement: Supplementary file 1 [file insects-13-00373-s001.zip]

Archive with 1 entries (1 files):
- insects-1653134-supplementary.pdf
